# Supplementary material for: Nasopharyngeal lymphatic plexus is a hub for cerebrospinal fluid drainage
Source: Nature. 2024 Jan 10;625(7996):768–77. doi: 10.1038/s41586-023-06899-4 (PMC10808075; doi:10.1038/s41586-023-06899-4)
Supplement: Supplementary file 3 — Source data for Figs. 4–7, Extended Data Figs. 3 and 8–15 and Supplementary Figs. 3, 8, 9 and 11. [file 41586_2023_6899_MOESM3_ESM.xlsx]

## Sheet: Figure. 4
Figure. 4d
	TMR-Dextran singal intensity in dcLV (AU)				TMR-Dextran singal intensity in dcLV (AU)					TMR-Dextran singal intensity in dcLV (AU)
	30 min	Medial dcLVs	Lateral dcLVs		60 min	Medial dcLVs	Lateral dcLVs			120 min	Medial dcLVs	Lateral dcLVs
	#1	5.84351	0.993639		#1	8.86142	1.17968			#1	8.35512	0.769063
	#2	6.83414	0.645356		#2	5.47411	1.18376			#2	2.96885	0.883178
	#3	6.47955	1.66171		#3	3.83495	1.08914			#3	2.64952	2.08095
	#4	8.02663	1.38983		#4	2.18018	2.18018			#4	3.45295	7.0744
	#5	13.3014	0.950342		#5	8.02192	1.05753			#5	1.58824	0.958606
	#6	3.73791	1.02926		#6	5.41128	1.13755			#6	10.7407	1.25055
	#7	4.3842	0.526779		#7	8.1744	2.42748			#7	3.86293	1.06542
	#8	11.6654	1.04647		#8	4.47716	1.19391			#8	4.28381	1.94762
	#9	9.67554	0.966102		#9	3.21006	0.975287			#9	3.19037	3.60613
	#10	7.45034	1.02055		#10	7.35006	1.02317			#10	5.30065	1.01961
	mean	7.73986	1.023		#11	8.4	1.1726			mean	4.63932	2.06555
	SD	3.04657	0.323409		#12	6.15406	0.921596			SD	2.82384	1.95899
	P value	p<0.0001 (Sidak's multiple comparison test)			mean	5.96247	1.29516			P value	p=0.0216 (Sidak's multiple comparison test)
					SD	2.22788	0.482044
					P value	p<0.0001 (Sidak's multiple comparison test)
	P value	p=0.0098 (Two-way ANOVA, interaction)
Figure. 4g
	TMR-Dextran signal intensity in dcLN at 120 min (AU)
		Control	Sham	L-ligation	M-ligation
	#1	984.117	1096.66	412.433	663.096
	#2	1034.72	700.244	279.227	621.88
	#3	1166.82	1419.25	489.675	747.634
	#4	1409.05	966.046	523.986	581.15
	#5	1036.97	1209.2	213.588	713.38
	#6	1508.37	1346.41	353.678	622.5
	#7	1118.55	871.72	271.437
	#8		1082.53
	mean	1179.8	1086.51	363.432	658.273
	SD	201.731	240.025	117.06	62.6059
	P value	p<0.0001 (Naïve vs. M-dcLV ligation), p=0.0018 (Naïve vs. L-dcLV ligation), p=0.0001 (Sham vs. M-dcLV ligation), p=0.0070 (Sham vs. L-dcLV ligation), p=0.0015 (M-dcLV ligation vs. L-dcLV ligation), Dunnett's T3 multiple comparison test
	P value	p<0.0001 (Brown-Forsythe ANOVA test)

## Sheet: Figure. 5
Figure. 5c
	Medial dcLVs diameter (normalized)
	Time (min)	PBS				Phenylephrine (50 μM)				Phenylephrine (500 μM)				Phenylephrine (5 mM)				Sodium nitroprusside (25 mM)
	0:00:00	1.05692	1.03189	1.14651	0.946649	0.991159	1.06317	1.06414	1.02288	1.06836	1.01268	0.996471	1.04984	1.06355	1.10867	1.0603	0.911044	1.34228	1.09034	1.0621	1.31077
	0:00:24	1.023	1.01182	0.813515	0.825516	0.965424	1.0345	1.01182	0.984438	1.00448	0.902822	0.996471	0.974337	0.958258	1.10139	0.895841	1.03348	1.2356	0.859916	0.896356	0.953741
	0:00:48	1.0134	1.00202	0.993825	0.958114	1.00719	1.0345	0.985712	0.984438	1.07022	1.02985	1.04383	0.962334	1.00835	1.06484	1.10503	1.03348	1.10155	1.0749	1.03354	0.888075
	0:01:12	0.944209	0.907559	1.07161	1.0052	1.00719	1.0122	0.980265	1.02288	0.945929	0.945991	0.915906	0.92935	0.910654	1.06484	0.950183	0.960086	0.894909	1.12702	1.0621	1.14896
	0:01:36	0.944209	1.02121	0.958658	1.05092	1.00719	0.967723	0.980265	1.00853	1.16678	1.04615	0.996471	0.941777	0.932721	0.953125	1.0797	0.960086	0.838561	0.948897	1.0621	1.14896
	0:02:00	1.01533	1.06342	1.03424	1.05092	1.02388	1.01881	1.01182	1.02288	0.973834	1.01268	1.0201	1.08484	1.00835	0.955232	0.950183	1.04416	0.939209	0.912081	0.971538	0.849691
	0:02:24	1.01197	1.01182	1.02567	1.08133	0.99898	0.930669	0.980265	0.984438	0.865049	1.04615	1.04383	1.10606	1.03386	0.845699	0.929932	1.02883	0.853341	1.03795	1.00187	0.849691
	0:02:48	0.990963	0.95027	0.955965	1.08133	0.99898	0.938427	0.985712	0.969508	0.905356	1.00368	0.986928	0.951464	1.08426	0.906211	1.02884	1.02883	0.794553	0.948897	0.91038	0.850124
	0:03:12	1.30901	1.12028	1.07161	1.08133	1.10804	0.922557	0.5714	0.908313	0.52089	1.02985	0.835392	0.884869	1.13467	0.590659	1.11593	0.872028	1.33352	1.23239	1.22985	1.13742
	0:03:36	1.05692	0.978617	0.898303	1.08133	1.09098	0.849844	0.623992	0.8751	0.507159	1.03745	0.742727	0.92936	0.908912	0.660384	0.920598	0.784035	1.43185	1.52013	1.54883	1.53916
	0:04:00	0.976096	1.0426	1.03258	1.08032	1.02388	0.818954	0.5714	0.916766	0.699392	0.920727	0.75493	0.92936	0.682497	0.331712	0.973545	0.784035	1.44272	1.66187	1.7753	1.71251
	0:04:24	1.14416	0.955983	0.952271	1.08421	1.02388	0.901655	0.635343	0.877578	0.68513	0.703291	0.778346	0.896497	0.55459	0.30207	0.973545	0.784035	1.43185	1.69839	1.65447	1.72975
	0:04:48	1.05692	0.981366	0.961993	1.08421	1.02388	0.932686	0.629122	0.8538	0.657845	0.57353	0.788761	0.851703	0.579798	0.295335	0.929932	0.784035	1.40096	1.73507	1.57828	1.80117
	0:05:12	1.02299	1.00967	0.961993	1.08421	1.02388	0.943559	0.603035	0.838594	0.68513	0.683234	0.76864	0.785977	0.555165	0.222825	0.842095	0.780969	1.42666	1.71983	1.65447	1.82119
	0:05:36	1.07392	1.00967	0.961993	1.08421	0.99898	0.922557	0.603035	0.838594	0.68513	0.634595	0.801894	0.831378	0.607105	0.146524	0.856343	0.780969	1.32589	1.78753	1.71462	1.76789
	0:06:00	1.12963	0.963129	0.961882	1.09653	0.99898	0.974361	0.603035	0.77813	0.631712	0.703291	0.721321	0.741183	0.531779	0.183155	0.65756	0.780969	1.42666	1.85705	1.82076	1.66233
	0:06:24	1.19945	1.04597	0.678958	1.07021	0.99898	0.912903	0.603035	0.8538	0.657845	0.668918	0.801894	0.785977	0.655423	0.183155	0.710661	0.646526	1.45378	1.51752	1.79273	1.75478
	0:06:48	1.0676	0.994751	0.86647	1.07021	1.04116	0.976833	0.719701	0.815785	0.905383	0.860296	0.915906	0.90944	0.531779	0.331712	0.764594	0.734668	1.44948	1.59383	1.60861	1.90306
	0:07:12	1.0676	0.872017	0.877872	1.06173	1.01669	0.976833	0.771443	0.870706	0.753705	0.777606	0.744921	0.896497	0.404127	0.295335	0.65756	0.734668	1.44272	1.69839	1.74654	1.90306
	0:07:36	1.09609	0.879355	0.872647	1.0885	1.01669	0.934126	0.727104	0.8538	0.877469	0.777606	0.743023	0.774248	0.529979	0.329678	0.605531	0.734668	1.49824	1.71473	1.79273	1.90306
	0:08:00	1.03111	0.970562	0.796197	1.0885	1.04116	0.955436	0.668222	0.838594	0.808974	0.683234	0.765663	0.741183	0.580345	0.259022	0.63345	0.734668	1.37535	1.73183	1.71462	1.83822
	0:08:24	1.03111	0.872017	0.831611	1.16291	1.06593	0.976833	0.693923	0.8538	0.877469	0.683234	0.822791	0.753418	0.529979	0.219786	0.65756	0.803298	1.42666	1.75106	1.64121	1.7422
	0:08:48	0.998725	0.946494	0.873462	1.05152	1.10804	1.00715	0.693923	0.8538	0.822173	0.709283	0.822791	0.675558	0.580345	0.259022	0.605531	0.842647	1.48173	1.78532	1.71462	1.8765
	0:09:12	1.05041	0.935834	0.770948	1.14126	1.10804	1.06821	0.719701	0.815785	0.849724	0.709283	0.799855	0.785977	0.531779	0.183155	0.670584	0.803298	1.48856	1.66044	1.68481	1.8765
	0:09:36	1.27189	1.04275	0.812119	1.25181	1.10804	1.02617	0.719701	0.815785	0.905383	0.668918	0.835392	0.721061	0.609714	0.337727	0.753185	0.768969	1.45915	1.63062	1.68481	1.8765
	0:10:00	1.10649	0.979908	0.649757	1.10945	1.10804	1.04714	0.719701	0.815785	0.836879	0.743414	0.778346	0.799122	0.428548	0.549475	0.599801	0.627226	1.38073	1.60788	1.94309	1.74724
	0:10:24	1.03809	0.948573	0.764339	1.02175	1.10804	0.99535	0.752697	0.946232	0.905383	0.846834	0.948473	0.689007	0.484897	0.373574	0.605531	0.577959	1.3648	1.68089	1.71462	1.72339
	0:10:48	1.0817	1.0518	0.841642	1.05785	1.06593	0.943559	0.655272	0.984438	0.822226	0.784573	0.778346	0.721061	0.484897	0.259022	0.579261	0.577959	1.42666	1.63214	1.82076	1.55078
	0:11:12	1.01198	0.946207	0.841642	1.06173	1.06593	0.964668	0.745541	1.0768	0.796705	0.784573	0.845874	0.753418	0.429284	0.293048	0.685887	0.584153	1.34897	1.6853	1.76032	1.60809
	0:11:36	1.05267	1.01662	0.922193	1.05292	1.09098	1.01644	0.661237	0.870706	0.781237	0.852534	0.765663	0.708219	0.504173	0.222825	0.502509	0.584153	1.37222	1.60126	1.60861	1.66651
	0:12:00	1.03685	1.05634	0.846039	1.05292	1.09098	1.02617	0.719701	1.0768	0.959261	0.777606	0.812006	0.721061	0.48161	0.219786	0.614049	0.597853	1.31018	1.54016	1.70046	1.78131
	0:12:24	1.09497	1.04597	0.846039	1.05292	1.02388	1.04714	0.719701	0.984438	0.849724	0.818513	0.86909	0.708219	0.303549	0.293048	0.502509	0.584153	1.31018	1.5484	1.70046	1.55078
	0:12:48	1.08601	1.10773	1.07326	1.10043	1.09098	1.04714	0.745541	0.984438	0.808974	0.818513	0.835392	0.675558	0.460017	0.441096	0.605531	0.584153	1.44974	1.54199	1.83649	1.55078
	0:13:12	1.05243	0.951131	0.716572	0.985335	1.06593	1.09894	0.687201	0.946232	0.822173	0.826607	0.835392	0.753418	0.33157	0.368141	0.65756	0.618072	1.38101	1.64318	1.85209	1.53582
	0:13:36	1.10294	1.0781	0.68201	1.12197	1.08339	1.04714	0.687201	1.01868	0.822173	0.784573	0.858896	0.741183	0.406474	0.366309	0.685887	0.618072	1.29699	1.6916	1.72999	1.53582
	0:14:00	1.03143	1.0781	0.723057	0.997398	1.04905	1.04689	0.804091	1.167	1.04185	0.869384	0.902987	0.741183	0.489466	0.331712	0.736947	0.597853	1.28702	1.60788	1.72999	1.61219
	0:14:24	1.03143	1.0781	0.765995	0.943167	1.01669	1.04689	0.797399	1.16733	0.945955	0.869384	0.86909	0.741183	0.37897	0.439582	0.710661	0.597853	1.3648	1.64253	1.66902	1.67441
	0:14:48	1.05397	0.972666	0.783474	1.02246	1.01669	1.07797	0.745541	1.13043	0.918201	0.792998	0.902987	0.730363	0.429284	0.368141	0.63345	0.597853	1.31405	1.61119	1.8817	1.67441
	0:15:12	1.10553	1.03593	0.732494	0.943167	1.04116	1.02617	0.745541	1.05589	0.877469	0.792998	0.879918	0.696894	0.460017	0.256417	0.736947	0.525802	1.2356	1.61119	1.72999	1.67441
	0:15:36	1.08221	0.98194	0.732494	1.02165	1.06593	1.02617	0.687201	1.05589	0.877469	0.80285	0.879918	0.753418	0.381477	0.331712	0.605531	0.618072	1.12436	1.62148	1.80296	1.78049
	0:16:00	1.30093	1.0665	1.26247	1.06173	1.06593	1.03632	0.661237	1.01868	0.849741	0.836057	0.914126	0.753418	0.456548	0.347512	0.63617	0.571176	1.16329	1.60678	1.65447	1.68858
	0:16:24	1.15421	1.04435	0.813515	1.06173	1.09098	1.03595	0.687201	1.09339	0.836941	0.836057	0.902987	0.818739	0.509814	0.514146	0.688404	0.563778	1.14057	1.47821	1.7753	1.64816
	0:16:48	1.15421	0.966141	0.621025	1.11215	1.06593	1.03632	0.713218	1.09339	0.863446	0.826607	0.902987	0.818739	0.406474	0.404603	0.743953	0.569597	1.10155	1.6853	1.7753	1.85706
	0:17:12	1.11927	1.01265	0.739424	1.08218	1.06593	1.00608	0.713218	1.01868	0.959261	0.902822	0.902987	0.774248	0.360933	0.331712	0.670584	0.569597	1.10155	1.53762	1.76032	1.6864
	0:17:36	1.08601	1.01265	0.662443	1.01096	1.03499	1.02852	0.745541	0.963294	0.877469	0.956799	0.915906	0.721061	0.429284	0.337727	0.764594	0.504259	1.07897	1.59505	1.89813	1.64683
	0:18:00	0.911645	0.926847	0.71341	1.01096	1.03499	1.03762	0.727104	1.09339	0.877469	0.902822	0.915906	0.708219	0.391344	0.331712	0.819191	0.550319	1.00083	1.57112	1.76032	1.64683
	0:18:24	1.14517	1.12054	0.71341	1.01168	1.01669	1.03762	0.727104	1.03869	0.918254	0.93636	0.879918	0.896497	0.37897	0.368141	0.895841	0.823214	0.956114	1.64318	1.70046	1.59183
	0:18:48	1.20294	0.96669	0.71341	1.07021	1.01669	1.00528	0.778359	1.00085	0.918254	0.93636	0.915906	0.863837	0.381477	0.331712	0.764594	0.701683	0.868315	1.61119	1.60861	1.45545
	P value	<0.0001, Two-way repeated measure ANOVA (intraction term)
	TMR-Dextran intensity within medial dcLVs (normalized)
	Time (min)	PBS				Phenylephrine (50 μM)				Phenylephrine (500 μM)				Phenylephrine (5 mM)				Sodium nitroprusside (25 mM)
	0:00:00	1.0431	0.912814	1.13398	0.994199	0.996341	1.07305	1.005	0.978953	1.17409	1.02656	0.975236	1.1232	1.11733	1.07302	1.02394	0.919636	1.37321	1.15767	1.0134	1.26329
	0:00:24	1.07617	1.01798	1.08338	0.932654	0.942588	0.950976	1.06769	1.06252	0.978204	1.08482	1.00553	1.0544	0.977255	1.0801	1.12268	1.04607	1.15843	1.02389	1.05354	0.92356
	0:00:48	1.0278	1.09492	1.03576	0.966916	1.01554	1.0228	0.956986	1.01518	1.0303	0.948986	1.01438	0.987346	0.999923	0.993378	0.903311	1.05581	1.07675	0.958515	0.939087	1.00046
	0:01:12	0.971066	1.07624	1.05957	0.964783	0.980023	1.1405	0.975659	1.00942	0.897727	1.02196	0.974896	0.980334	0.953076	1.02619	0.97602	0.989994	0.940463	0.965017	1.00891	1.09225
	0:01:36	0.941029	0.974961	0.817997	0.987937	0.995381	0.964128	1.03368	0.940256	1.04745	1.00448	0.973194	0.95404	0.923916	0.849679	0.951896	0.961494	0.96899	1.02379	0.988087	1.05416
	0:02:00	0.952911	0.917546	1.00007	0.955884	1.02658	0.969186	1.03901	0.964133	0.976333	0.976889	1.09403	0.994796	1.04894	0.935656	1.0596	0.924043	0.884169	0.996477	1.08819	0.839021
	0:02:24	0.999941	1.01527	0.974636	1.06799	1.02706	0.945243	0.929643	1.01971	0.981323	0.972289	0.984427	0.985155	1.12243	0.978342	0.929578	1.08209	0.802197	0.834517	0.949668	0.911605
	0:02:48	0.987976	0.990277	0.894607	1.12964	1.0165	0.934115	0.992331	1.00983	0.914571	0.964011	0.9783	0.920734	0.857138	1.06363	1.03298	1.02086	0.795787	1.04013	0.959117	0.915653
	0:03:12	1.35599	0.876042	0.926483	1.05549	1.06305	0.88488	0.535512	1.01477	0.547432	1.14093	0.98715	0.826513	1.02693	0.902765	1.13643	0.778635	1.03594	1.14903	1.13983	1.12158
	0:03:36	0.938003	0.855405	0.722491	1.06164	1.03809	0.738524	0.538179	0.991303	0.440753	1.03944	0.896945	0.971569	1.11696	0.868386	1.11591	0.69272	0.967263	1.28183	1.50085	1.23008
	0:04:00	0.91915	1.03771	0.990711	1.12836	0.985782	0.802934	0.528176	0.964545	0.691231	0.971063	0.786316	0.947028	0.626782	0.616152	1.06836	0.731546	1.09572	1.60584	1.39663	1.31716
	0:04:24	0.79363	1.11004	0.904778	1.12756	1.01266	0.793492	0.53151	1.00448	0.564588	0.709517	0.793124	0.748507	0.648191	0.359982	0.969007	0.791521	0.988292	1.37236	1.36985	1.36188
	0:04:48	0.950383	1.04343	0.945445	1.19428	1.0117	0.897357	0.51017	0.97813	0.501579	0.733433	0.834312	0.750698	0.555519	0.326343	0.977922	0.834583	1.18372	1.45692	1.42961	1.22939
	0:05:12	0.976549	1.0223	0.89584	1.15377	1.02946	0.875437	0.496832	0.894972	0.512809	0.733433	0.810484	0.670501	0.529886	0.284263	0.909107	0.799463	1.03576	1.47629	1.29962	1.23162
	0:05:36	0.818045	0.963904	0.833088	1.21814	1.02658	0.905788	0.484161	0.95096	0.520919	0.696025	0.908859	0.552616	0.567687	0.257678	0.867028	0.76676	1.11653	1.29163	1.29304	1.15749
	0:06:00	0.842264	0.977149	0.738704	1.19313	1.00642	0.998862	0.489497	0.905676	0.529653	0.837377	0.859842	0.515804	0.521433	0.180522	0.938669	0.642146	0.935639	1.22721	1.09233	1.19371
	0:06:24	1.04192	1.00192	0.582271	1.01664	1.01218	1.01269	0.48883	0.940668	0.534955	0.725154	0.806399	0.561819	0.538741	0.190683	0.793383	0.454734	1.17508	1.37805	1.33441	1.17306
	0:06:48	0.96151	0.949874	0.793374	1.0716	0.99826	0.926696	0.393464	0.796171	0.660662	0.848722	0.96128	0.469789	0.435273	0.255208	0.612796	0.511261	1.07897	1.20778	1.3022	1.15112
	0:07:12	0.818078	0.988642	0.786004	1.0294	0.975703	0.928382	0.42881	0.881799	0.517487	0.783412	0.833291	0.493016	0.416019	0.210002	0.715313	0.529498	1.09283	1.24364	1.24578	1.24041
	0:07:36	0.832685	1.05975	0.725643	1.05465	0.977623	0.880496	0.422141	0.848454	0.713066	0.759802	0.83261	0.459271	0.46769	0.181853	0.685108	0.595634	0.920119	1.19906	1.2679	1.175
	0:08:00	0.866495	1.00914	0.679945	1.07186	0.954586	0.89702	0.460153	0.894561	0.611378	0.723008	0.924177	0.409751	0.392019	0.188141	0.828398	0.665924	0.987042	1.27755	1.15286	0.927961
	0:08:24	0.942969	1.03704	0.900009	1.15233	0.966585	0.898706	0.433478	0.852982	0.602956	0.723008	0.834652	0.411504	0.356367	0.198194	0.769738	0.701415	0.87014	1.15423	1.13325	0.81909
	0:08:48	0.97886	0.958923	0.784583	1.18147	0.955066	1.01168	0.42881	0.852982	0.60857	0.755203	0.847247	0.393974	0.312309	0.156802	0.763121	0.599155	0.85247	1.22636	1.19879	0.760949
	0:09:12	0.823695	1.02826	0.669157	0.984692	0.922431	0.888926	0.465489	0.821695	0.53901	0.746618	0.836354	0.438236	0.298354	0.150132	0.626898	0.662343	0.830785	1.17109	1.11357	0.759517
	0:09:36	1.01776	0.943437	0.558255	0.958155	0.951227	0.805294	0.481494	0.907323	0.665341	0.680388	0.836695	0.407121	0.373475	0.225701	0.779565	0.533851	0.819284	1.17504	1.13491	0.674488
	0:10:00	0.858222	1.05243	0.642694	0.964924	0.93203	0.789782	0.417472	0.920908	0.553983	0.677628	0.835333	0.354971	0.300635	0.205146	0.785868	0.494063	0.814954	0.989931	1.13353	0.765473
	0:10:24	0.891002	1.08747	0.640866	0.867651	0.943548	0.829912	0.454818	1.09998	0.663157	0.870798	0.891839	0.346207	0.304301	0.230426	0.749688	0.44998	0.772121	0.972507	1.13423	0.671156
	0:10:48	0.841308	0.898397	0.7236	0.831669	0.892195	0.791131	0.405468	1.0971	0.619176	0.81714	0.757382	0.386086	0.283285	0.223521	0.667642	0.459216	0.815109	0.949628	1.05815	0.696098
	0:11:12	0.807578	0.982978	0.669342	0.870734	0.861959	0.823505	0.416806	1.05594	0.572075	0.776666	0.781551	0.340509	0.329173	0.227069	0.611876	0.464354	0.793096	0.948176	1.10538	0.644901
	0:11:36	0.796723	0.905071	0.642274	0.855176	0.898914	0.908485	0.389463	1.11069	0.551799	0.84075	0.728108	0.336565	0.373145	0.203268	0.707021	0.422858	0.789615	0.995036	1.10839	0.657145
	0:12:00	0.81939	0.90326	0.656998	0.834406	0.830284	0.889264	0.3988	1.17162	0.633212	0.70737	0.778147	0.372062	0.379511	0.179374	0.599853	0.458789	0.783281	1.00773	1.096	0.611584
	0:12:24	0.77995	0.972721	0.732889	0.881992	0.877797	0.849471	0.391464	1.09093	0.614185	0.723315	0.857799	0.351904	0.351517	0.212321	0.608727	0.457133	0.777727	0.957357	1.04453	0.595587
	0:12:48	0.87039	0.95231	0.750249	0.772012	0.873478	0.755048	0.395465	1.15803	0.523102	0.790771	0.885712	0.297562	0.295472	0.248892	0.589993	0.429222	0.504695	0.821867	1.05518	0.589969
	0:13:12	0.892599	0.9107	0.575291	0.713379	0.85524	0.794503	0.385462	1.16585	0.538387	0.73006	0.843843	0.287483	0.316559	0.275742	0.532852	0.502952	0.590275	0.874386	1.09293	0.629382
	0:13:36	0.789158	0.884318	0.524257	0.694101	0.85524	0.707836	0.396132	1.1395	0.531524	0.768694	0.805719	0.340509	0.301598	0.350587	0.594459	0.44253	0.690789	0.874456	1.11539	0.562725
	0:14:00	0.801591	0.817412	0.613695	0.701436	0.822605	0.782026	0.344782	1.12633	0.684369	0.741405	0.838056	0.329115	0.341202	0.348666	0.555325	0.390471	0.681804	0.775076	1.11175	0.573683
	0:14:24	0.814187	0.915456	0.565071	0.790699	0.796209	0.736163	0.314105	1.19879	0.495964	0.723928	0.829887	0.466721	0.318617	0.326109	0.624605	0.379513	0.677633	0.787149	1.15453	0.599476
	0:14:48	0.79456	0.976185	0.643027	0.772411	0.820685	0.78034	0.304101	1.27988	0.561157	0.668736	0.759084	0.264695	0.310038	0.281297	0.602477	0.415434	0.696259	0.747333	1.11074	0.597388
	0:15:12	0.83164	0.83649	0.655564	0.755605	0.811086	0.756734	0.292097	1.18355	0.588919	0.660458	0.847247	0.243659	0.303379	0.297623	0.487054	0.358389	0.6058	0.826938	1.2087	0.566204
	0:15:36	0.839128	0.829249	0.66711	0.67417	0.820685	0.822156	0.273424	1.19879	0.510937	0.628263	0.766573	0.288359	0.342642	0.244739	0.543255	0.399875	0.645927	0.740085	1.1508	0.598669
	0:16:00	0.992241	0.713685	0.829372	0.737316	0.807247	0.724698	0.277426	1.17244	0.563653	0.596987	0.742745	0.318598	0.330055	0.303529	0.54557	0.363771	0.685766	0.687167	1.25345	0.540219
	0:16:24	0.956414	0.753951	0.704903	0.808024	0.78757	0.650508	0.268756	1.27577	0.512185	0.690813	0.813888	0.365489	0.330053	0.246385	0.448905	0.310268	0.629051	0.684148	1.15927	0.538779
	0:16:48	0.831955	0.808578	0.567676	0.813033	0.771252	0.652869	0.277426	1.14403	0.493469	0.562646	0.728108	0.393536	0.379613	0.287926	0.502769	0.331459	0.673362	0.6732	1.32515	0.53626
	0:17:12	0.844368	0.814785	0.504998	0.795801	0.794289	0.687266	0.279426	1.11151	0.641946	0.642367	0.730831	0.307204	0.371071	0.327663	0.490339	0.381966	0.537936	0.704405	1.25713	0.593958
	0:17:36	0.813288	0.790898	0.570286	0.6882	0.846601	0.675463	0.268089	1.21155	0.515304	0.611092	0.831248	0.23358	0.407937	0.313954	0.539582	0.36345	0.523462	0.615888	1.09645	0.569317
	0:18:00	0.886337	0.689037	0.628242	0.630535	0.809647	0.755048	0.27009	1.07076	0.531524	0.625196	0.782572	0.351027	0.396053	0.296828	0.499272	0.394811	0.496456	0.66209	1.18512	0.492592
	0:18:24	0.896421	0.679003	0.701177	0.637233	0.781811	0.706487	0.273424	1.04606	0.554919	0.566326	0.770998	0.440427	0.399593	0.251831	0.519981	0.472289	0.469354	0.583227	1.00819	0.40246
	0:18:48	0.902514	0.668754	0.639753	0.610831	0.764053	0.66602	0.284762	1.08928	0.593286	0.554674	0.743086	0.433416	0.379717	0.258915	0.487494	0.484948	0.482442	0.597879	1.15317	0.256699
	P value	<0.0001, Two-way repeated measure ANOVA (intraction term)

## Sheet: Figure. 6
Figure. 6b
	Prox1+ lymphatic area (%)
		Adult	Aged
	#1	52.9412	56.9596
	#2	58.016	59.0276
	#3	53.8038	42.3859
	#4	54.4982	38.7701
	#5	58.6365	48.1277
	#6	58.6761	45.6918
	#7	61.0783	52.748
	mean	56.8072	49.1015
	SD	3.0507	7.50539
	P value	p=0.0363, Unpaired t test with Welch's correction
	No. of lymphatic valves
		Adult	Aged
	#1	59	37
	#2	48	39
	#3	62	27
	#4	45	39
	#5	61	25
	#6	49	25
	mean	54	32
	SD	7.48331	7.01427
	p value	p=0.0004, Unpaired t test with Welch's correction
	LYVE1 intensity (AU)
		Adult	Aged
	#1	1.17524	2.35658
	#2	0.937228	2.11334
	#3	0.887533	1.02964
	#4	0.941986	1.9683
	#5	0.77512	1.09091
	#6	1.28289	1.29725
	mean	1	1.64267
	SD	0.190402	0.572153
	p value	p=0.0395, Unpaired t test with Welch's correction
	VEGFR3 intensity (AU)
		Adult	Aged
	#1	1	0.894103
	#2	1.05402	1.63221
	#3	0.751828	0.999797
	#4	1.19415	1.07595
	mean	1	1.15052
	SD	0.184574	0.329673
	p value	p=0.8857, Mann-Whitney test
	No. of detached LEC
		Adult	Aged
	#1	0	5
	#2	0	4
	#3	0	11
	#4	2	8
	#5	0	4
	#6	1	5
	mean	0.5	6.16667
	SD	0.83666	2.78687
	p value	p=0.0032, Unparied t test with Welch's correction

## Sheet: Figure. 7
Figure. 7c
	TMR-Dextran singal intensity in medial dcLVs (Ratio)
	Time (min)	Adult				Aged
	0	0	0	0	0	0	0	0	0
	1	-0.01092	0.06707	0.013578	-0.00952	-0.09238	0.056951	0.030635	0.011673
	2	0.036149	0.197002	0.044807	-0.0179	-0.18167	0.058836	0.115974	0.052526
	3	0.156487	0.409004	0.086219	0.089799	-0.19002	0.092337	0.16849	0.076793
	4	0.315157	0.613018	0.11609	0.440824	-0.17427	0.113903	0.155361	0.133313
	5	0.432809	0.580631	0.137135	0.663873	-0.1461	0.169179	0.21663	0.207649
	6	0.481666	0.81247	0.156823	0.667908	-0.34137	0.16227	0.280088	0.274766
	7	0.524697	0.978384	0.23761	0.768156	-0.18023	0.201005	0.334792	0.307633
	8	0.546092	0.817966	0.48201	0.729981	-0.13655	0.196608	0.306346	0.497312
	9	0.537788	0.847725	0.666667	0.819574	0.100501	0.190536	0.275711	0.459991
	10	0.565827	0.952205	0.725051	0.871612	0.295297	0.220268	0.378556	0.41714
	11	0.541617	0.942467	0.717583	0.887647	0.293865	0.250628	0.402626	0.407311
	12	0.544708	0.875058	0.726409	0.925098	0.183815	0.31742	0.538293	0.371832
	13	0.577946	1	0.781399	0.919615	0.187396	0.470687	0.564551	0.405621
	14	0.568453	0.906029	0.778004	0.982102	0.27978	0.56407	0.597374	0.624021
	15	0.546145	0.866568	0.797013	0.933685	0.281929	0.517588	0.466083	0.725388
	16	0.524292	0.82385	0.844535	0.907511	0.219384	0.57768	0.516411	0.790048
	17	0.528934	0.877794	0.803123	0.944858	0.18477	0.655988	0.560175	0.870373
	18	0.533862	0.791567	0.844535	0.893751	0.41036	0.739322	0.669584	0.917371
	19	0.540079	0.894196	0.892057	0.891268	0.500597	0.742881	0.628009	0.972047
	20	0.527497	0.868319	0.875085	0.846989	0.619957	0.820142	0.698031	0.957149
	21	0.587654	0.925009	0.930754	0.844713	0.65863	0.838987	0.757112	0.974965
	22	0.585859	0.799891	0.866938	0.848748	0.58773	0.900754	0.844639	0.947627
	23	0.612223	0.757908	0.860149	0.839748	0.185247	0.950586	0.892779	0.991246
	24	0.626145	0.82726	0.894094	0.812642	0.145858	1	0.803063	1
	25	0.746531	0.824924	0.845893	0.809952	0.224397	0.98639	0.728665	0.978805
	26	0.856139	0.802387	0.926001	0.803124	0.196706	0.931323	0.785558	0.98756
	27	0.93104	0.718536	0.950441	0.815229	0.109095	0.978224	1	0.896483
	28	0.961102	0.64311	1	0.77095	0.247314	0.943258	0.785558	0.8865
	29	0.989078	0.690178	0.978276	0.771984	0.177131	0.970059	0.897155	0.915988
	30	0.937205	0.827732	0.933469	0.758432	0.172595	0.763819	0.95186	0.764399
	p value	p<0.0001, Two-way repeated measure ANOVA
Figure. 7e
	TMR-Dextran signal intensity (AU)
		Adult	Aged
	#1	3481.5	412.804
	#2	1869.99	1758.7
	#3	2175.5	919.081
	#4	1792.5	743
	Mean	2329.87	958.396
	SD	785.354	573.323
	p value	p=0.0286, Mann-Whitney test
Figure. 7h
The scRNA-seq data of this study are available in the NCBI's Gene Expression Omnibus under accession codes GSE227311 (adult mice) and GSE227324 (aged mice)
		adjusted p value (MAST with Bonferroni post hoc test or Wilcoxon rank test)
	Mcl1	6.11e-09
	Il33	4.94e-74
	MHC genes	2.2e-16

## Sheet: Extended Data Figure. 3
Extended Data Figure. 3b
		Zipper				Mixed				Button
	Lyve1- lymphatics	91.6667	88.8889	92.5926	88.8889	8.33333	11.1111	7.40741	11.1111	0	0	0	0
	Lyve1+ lymphatics	42.2222	55.5556	46.6667	44.4444	37.7778	24.4444	28.8889	35.1852	20	20	24.4444	20.3704
	P value	p<0.0001 (Lyve1- lymphatics, Zipper vs Lyve1+ lymphatics, Zipper), Two-way ANOVA test followed by Holm-Sidak's multiple comparison post-hoc test
	P value	p<0.0001 (Lyve1- lymphatics, Mixed vs Lyve1+ lymphatics, Mixed), Two-way ANOVA test followed by Holm-Sidak's multiple comparison post-hoc test
	P value	p<0.0001 (Lyve1- lymphatics, Button vs Lyve1+ lymphatics, Button), Two-way ANOVA test followed by Holm-Sidak's multiple comparison post-hoc test

## Sheet: Extended Data Figure. 8
Extended Data Figure. 8c
	Prox1+ Area (AU), NPLP
		mCherry	mVEGFC
	#1	1.10532	1.20234
	#2	0.751876	1.56517
	#3	0.8511	1.67074
	#4	1.2917	2.3316
	#5		1.76204
	Mean	1	1.70638
	SD	0.244893	0.409043
	p value	p=0.0317, Mann-Whitney test
	Prox1+ Area (AU), SSS
		mCherry	mVEGFC
	#1	1.25503	22.8837
	#2	0.939597	15.2461
	#3	1.02237	10.9329
	#4	0.782998	12.5571
	Mean	1	15.4049
	SD	0.196877	5.29359
	p value	p=0.0286, Mann-Whitney test
	Prox1+ Area (AU), Diaphragm
		mCherry	mVEGFC
	#1	1.40076	0.856945
	#2	1.04953	1.08694
	#3	0.848632	1.04572
	#4	0.701074	0.835123
	Mean	1	0.956183
	SD	0.302948	0.128606
	p value	p>0.9999, Mann-Whitney test
Extended Data Figure. 8d
	TMR-Dextran in dcLN (AU, normalized)
		mCherry	mVEGFC
	#1	0.940431	3.56455
	#2	0.526821	3.13175
	#3	1.53275	3.89542
	#4	1.11294	5.34719
	#5	0.793523	3.32234
	#6	1.09354	3.6488
	Mean	1	3.81834
	SD	0.339236	0.794217
	p value	p=0.0022, Mann-Whitney test

## Sheet: Extended Data Figure. 9
Extended Data Figure. 9c
	TMR-Dextran signal intensity in dcLN (AU)
		PBS	PE (10 nM)	PE (1 μM)	PE (5 μM)	SNP (3 μM)	SNP (30 μM)
	#1	4935	9124	2902	453	7352	2772.97
	#2	5685	7233	1044	4164	5292	5682.15
	#3	5903	7579	2649	1885	5690	2988.32
	#4	3034	4818	3194	1745	5740	2896.6
	#5	4112	6509	3144	3311	6825	3020.77
	#6	3209	4576	3501	3862	4550	3842.42
	#7	5890.5	11030	8698	1767	6233	4951.98
	#8	3039.98	5346	2657		5292	1666.08
	#9	2643.07	6003	7584			2896.83
	#10	3521	4373	8100			6172.41
	#11	2917
	#12	4982
	#13	3222
	#14	7007
	#15	6310
	#16	2884
	#17	2256
	#18	7073
	Mean	4367.97	6659.1	4347.3	2455.29	5871.75	3689.05
	SD	1606.72	2147.05	2702.34	1350.52	902.375	1448.48
	p value	P=0.0003, Brown-Forsythe ANOVA test
	p value	P=0.0464 (PBS vs. PE (10 nM)), P>0.9999 (PBS vs. PE (1 μM)), P=0.0462 (PBS vs. PE (5 μM)), P=0.0291 (PBS vs. SNP (3μM)), P=0.7662 (PBS vs. SNP (30 μM)), Dunnett's T3 multiple comparison

## Sheet: Extended Data Figure. 10
Extended Data Figure. 10b
	pTau level (AU, normalized)
		Adult	Aged
	#1	0.932398	2.44279
	#2	0.759875	1.43183
	#3	0.720072	3.12815
	#4	1.34705	2.54412
	#5	1.35912	2.26589
	#6	1.10246	2.61269
	#7	0.779027	2.72195
	Mean	1	2.44963
	SD	0.273656	0.522778
	p value	p=0.0006, Mann-Whitney test
Extended Data Figure. 10c
	TUNEL+ area (%)
		Adult	Aged
	#1	4.5455	31.1765
	#2	1.4599	8.8235
	#3	0	14.1176
	#4	2	14.2857
	#5	4.3333	11.0787
	#6	4.2	42.6778
	Mean	2.75645	20.36
	SD	1.87735	13.4921
	p value	p=0.0022, Mann-Whitney test
Extended Data Figure. 10e
	Diameter of Medial dcLVs (μm)
		Adult	Aged
	#1	148.388	138.662
	#2	110.931	116.199
	#3	114.76	101.546
	#4	139.319	128.911
	#5	111.938	124.718
	Mean	125.067	122.007
	SD	17.503	14.007
	p value	p=0.7684, Mann-Whitney test
	Length of lymphangion (μm)
		Adult	Aged
	#1	604.2	482.222
	#2	374.143	530.667
	#3	536.667	433.75
	#4	630.25	773.5
	#5	604.75	324.75
	Mean	550.002	508.978
	SD	104.258	166.401
	p value	p=0.4206, Mann-Whitney test
	No. of valve/mm
		Adult	Aged
	#1	1.65508	2.07373
	#2	2.67278	1.88442
	#3	1.86335	2.3
	#4	1.58	1.29
	#5	1.65	3.07
	Mean	1.88424	2.12363
	SD	0.453368	0.648339
	p value	p=0.4206, Mann-Whitney test
	αSMA coverage
		Adult	Aged
	#1	0.756489	0.620558
	#2	0.659094	0.572273
	#3	0.575246	0.739358
	#4	0.690831	0.575409
	#5	0.801426	0.615524
	Mean	0.696617	0.624624
	SD	0.0876669	0.0678712
	p value	p=0.2222, Mann-Whitney test

## Sheet: Extended Data Figure. 11
Extended Data Figure. 11c
	Prox1+ lymphatic area (%)
		mCherry	mVEGFC
	#1	50.6946	71.2102
	#2	51.8647	77.7869
	#3	38.7556	66.3047
	#4	57.5581	55.5784
	#5		62.2255
	#6		53.2653
	Mean	49.7183	64.3952
	SD	7.89944	9.33538
	p value	p=0.0381, Mann-Whitney test
Extended Data Figure. 11e
	TMR-Dextran in dcLN (AU, normalized)
		mCherry	mVEGFC
	#1	0.46288	2.99974
	#2	1.49092	1.58247
	#3	1.56099	3.40943
	#4	0.73498	2.41463
	#5	0.87972
	#6	0.87051
	Mean	1	2.60157
	SD	0.434898	0.792608
	p value	p=0.0095, Mann-Whitney test

## Sheet: Extended Data Figure. 12
Extended Data Figure. 12d
	Tone (%)
	Pressue	Adult										Aged
	0.5	23.8	30.2	15.9	22.4	20.2	0.9	10	17.6	0.1	0.8	9.3	8.4	14.2	22.7	2.2	6.1	8.5	34.9	4.4	8.6	4.1	4.7
	1	24	20.3	14.2	15.8	10.5	2.7	5.8	11.1	0.5	3	3.9	2.7	12.4	12.9	4.6	4.6	4.9	19	1.2	9.5	2.7	4.3
	2	16.7	14.7	12.8	7.9	5.6	6.2	5.9	10.8	0.9	1.5	2.2	1.5	9.7	10	5.1	4.2	3.6	7.8	0.2	6.7	0.4	4.4
	3	13.5	12.3	13.6	5.5	4.7	7.5	5.6	9.5	0.3	2	3.3	2.3	11.4	9.5	4.8	3.4	3	9.4	0	4.9	2.6	4.6
	5	8.9	8.2	10.2	3.7	1.1	4.8	3.6	10.1	0	2.2	3	2	11.9	6.5	3.6	2.8	4.2	5.5	0.1	3.6	3.9	3.9
	8	6.5	3.8	6.5	4.2	1	0.3	3.8	11.8	0.3	1.2	2	1.3	10.4	4.6	3	3.4	3.8	2.1	0.6	3	2.9	4.1
	10	6	3.4	4.6	2.9	0.1	0.4	4.4	9.3	0.3	3.5	1.8	0.6	10	1.5	3.5	4.8	3.9	1.9	0.1	3.5	1.6	0.3
	P value	p=0.5314, Two-way repeated measure ANOVA (intraction term)
Extended Data Figure. 12f (Phenylpehrine)
	Change in EDD (%)
	Concentration	Adult											Aged
	0	100	100	100	100	100	100	100	100	100	100	100	100	100	100	100	100	100	100	100	100	100	100	100
	10 nM	98	82	94	99.6	98.2	93.9			100	94.4	100.7	100.2	99	99.9	105.6	99.9	100.1	100.4	94.8	102.2	99.1	100.2	99.9
	30 nM	91.2	75.6	83.4	97.9	91.9	97.4			99.4	81.3	92.9	101	94	76.1	106.5	100.2	78.7	99	87.1	101.9	97.5	99	80
	100 nM	87.1	31.6	60.6	93	75.1	90.4	53.3		96.3	67.5	50.2	99.6	91.6	14.3	81.6	100.9	96.9	95.2	73.5	102.9	93.6	96	84
	300 nM	84.3			85.4	71.6	78.9	2.7	95.5	90.9	57.7	51.1	100.5	66.6	12.8	87.1	99.7	63.9	93	70.2	102	93	65.5	82.7
	600 nM	80			84.9	81	72.6	26.9		85.8		58.6	99.6	36.8		69	99.7	34.3	76	63.3	96.3	84.3	66.8	53.8
	1 uM	75.6			79.6	73.1	66.9		90.4	79.6		40.7	99.9	35.5		76.1	99.6	51.4	51.3	58.3	95	74.4	38.8	48.1
	P value	p=0.4134, Mixed effect analysis (interaction term)
Extended Data Figure. 12g (NONOate)
	Change in EDD (%)
	Concentration	Adult											Aged
	0	100	100	100	100	100	100	100	100	100	100	100	100	100	100	100	100	100	100	100	100	100	100	100
	10 nM	103	127.9	88	98.3	126.4	149.4	99.5	99.6	99.5	102.8	104	100.4	100.4	86.9	88.8	100.1	73	112.5	88.9	110.7	108.5	92.8	92.2
	30 nM	123.1	147.1	135.1	98.9	131.2	152.7	90	98.8	100.2	109.9	107	100.2	104.1	111.1	90.8	104.2	98.4	127	75.7	102.4	129.9	90.5	108.7
	100 nM	124.8	159.3	126.7	102	149.7	154.2	101.9	101.2	104.2	137.3	125.3	100.3	104.3	186.1	83.5	104.9	119.3	129.8	93.4	97.1	144.8	92.6	132
	300 nM	139.8	165.8	140.5	105.3	155.1	155.8	135.4	103.4	105.3	165.1	144.7	100.5	103.8	193.4	84.9	104.3	176.8	130.1	89.2	100.3	166.9	92.3	137.4
	600 nM	155	171.9	157.8	110.3	158.5	155.8	195.2	110.1	108.9	169.6	156.8	100.7	102.6	194.5	88.8	104.3	187.2	132.5	193.7	107.1	175.6	95	141.1
	1 uM	157.7	176.8	163	131.1	163.2	156.2	363.6	126.3	121.1	172.3	165.2	101	112.6	196.1	102.2	105.6	193.3	133.1	197.6	105	177.9	127.7	143.7
	3 uM	159.2	181.2	164.1	131.8	163.4	156.5	422.5	157.1	133.9	172.5	169.7	100.8	125.2	197.7	120	105.6	194.1	133.6	124	108.4	177.9	153.6	144.8
	P value	p=0.3621, Two-way repeated measure ANOVA (intraction term)

[truncated: 6 more sheets: Extended Data Figure. 14, Extended Data Figure. 15, Supplementary Figure. 3, Supplementary Figure. 8, Supplementary Figure. 9, Supplementary Figure. 11]
